# Supplementary material for: Bacterial motility can govern the dynamics of antibiotic resistance evolution
Source: Nat Commun. 2023 Sep 11;14:5584. doi: 10.1038/s41467-023-41196-8 (PMC10495427; doi:10.1038/s41467-023-41196-8)
Supplement: Supplementary file 10 — Source Data [file 41467_2023_41196_MOESM10_ESM.xlsx]

## Sheet: ReadMe
The source data file is organised according to the figure panels. For each figure panel, it contains a description of how to reproduce the data with the code provided at https://github.com/vit-pi/StaircaseModel. If a data-preprocessing step is required (i.e., a time-consuming stochastic simulation on a supercomputer is necessary), source data are provided together with a detailed guidance for rep…

## Sheet: Fig1
Panel C
Preprocessing: Configure MSnapshotTot.cpp with values provided in Supplementary Text S10 (Figure Notes), set SimInterval to 1
Postprocessing: Run Fig1c.py
Notice, these are stochastic simulations, and your specific simulation will likely differ in values from our simulation.
low motility t=250		space									low motility t=500		space									low motility t=750		space									low motility t=995		space
		1	2	3	4	5	6	7	8				1	2	3	4	5	6	7	8				1	2	3	4	5	6	7	8				1	2	3	4	5	6	7	8
genotype	1	28653	2655	250	25	3	1	1	0		genotype	1	3613	339	33	2	0	0	0	0		genotype	1	660	60	8	1	0	0	0	0		genotype	1	189	21	4	0	0	0	0	0
	2	60622	76985	6814	584	59	5	1	0			2	35665	24385	2200	190	20	1	0	0			2	16024	10557	927	79	6	0	0	0			2	7692	4845	456	40	7	0	0	0
	3	759	9921	81066	5329	260	17	0	0			3	50785	65094	86574	7173	610	64	6	1			3	69722	66803	49808	4440	371	35	2	0			3	50247	41232	25423	2220	181	20	4	0
	4	0	0	0	0	0	0	0	0			4	0	0	0	0	0	0	0	0			4	3702	12606	39054	84013	7095	558	36	4			4	31253	40824	51856	47483	4253	381	36	3
	5	0	0	0	0	0	0	0	0			5	0	0	0	0	0	0	0	0			5	0	1	0	0	0	0	0	0			5	643	3024	12308	39874	84107	7074	573	48
	6	0	0	0	0	0	0	0	0			6	0	0	0	0	0	0	0	0			6	0	0	0	0	0	0	0	0			6	0	0	0	0	0	0	0	0
	7	0	0	0	0	0	0	0	0			7	0	0	0	0	0	0	0	0			7	0	0	0	0	0	0	0	0			7	0	0	0	0	0	0	0	0
	8	0	0	0	0	0	0	0	0			8	0	0	0	0	0	0	0	0			8	0	0	0	0	0	0	0	0			8	0	0	0	0	0	0	0	0
high motility t=250		space									high motility t=500		space									high motility t=750		space									high motility t=995		space
		1	2	3	4	5	6	7	8				1	2	3	4	5	6	7	8				1	2	3	4	5	6	7	8				1	2	3	4	5	6	7	8
genotype	1	141	138	150	140	129	128	132	118		genotype	1	0	0	1	1	3	2	3	0		genotype	1	0	0	0	1	0	0	1	1		genotype	1	0	0	0	0	0	0	0	0
	2	64951	63094	59823	56726	54852	53489	52096	51771			2	896	859	763	730	718	746	732	718			2	87	80	96	90	71	75	68	64			2	0	0	0	0	0	1	0	0
	3	78	71	72	61	71	63	73	46			3	76058	74362	72870	69011	66490	64861	63798	62695			3	27783	27440	26879	26083	24877	24459	23969	23773			3	365	354	346	331	298	308	323	333
	4	0	0	0	0	0	0	0	0			4	15	8	14	15	11	12	13	15			4	53119	52100	51703	49837	48208	46705	45422	45192			4	82047	81033	80514	78246	75566	72853	71704	71206
	5	0	0	0	0	0	0	0	0			5	0	0	0	0	0	0	0	0			5	0	0	0	0	0	0	0	0			5	83	81	85	67	50	64	72	62
	6	0	0	0	0	0	0	0	0			6	0	0	0	0	0	0	0	0			6	0	0	0	0	0	0	0	0			6	0	0	0	0	0	0	0	0
	7	0	0	0	0	0	0	0	0			7	0	0	0	0	0	0	0	0			7	0	0	0	0	0	0	0	0			7	0	0	0	0	0	0	0	0
	8	0	0	0	0	0	0	0	0			8	0	0	0	0	0	0	0	0			8	0	0	0	0	0	0	0	0			8	0	0	0	0	0	0	0	0
Panel D
Preprocessing: Run MStandardAdap.cpp
Postprocessing: Run Fig1d.py
Notice, these are stochastic simulations, and your specific simulation will likely differ in values from our simulation.
low motility R=1		space									low motility R=2		space									low motility R=3		space									low motility R=4		space
		1	2	3	4	5	6	7	8				1	2	3	4	5	6	7	8				1	2	3	4	5	6	7	8				1	2	3	4	5	6	7	8
genotype	1	88964	7410	626	63	5	0	0	0		genotype	1	46082	4267	382	38	4	0	0	0		genotype	1	28653	2655	250	25	3	1	1	0		genotype	1	765	70	7	0	0	0	0	0
	2	0	0	0	0	0	0	0	0			2	43810	84284	7136	572	53	1	0	0			2	60622	76985	6814	584	59	5	1	0			2	16720	11330	1035	83	11	1	0	0
	3	0	0	0	0	0	0	0	0			3	2	7	0	0	0	0	0	0			3	759	9921	81066	5329	260	17	0	0			3	70507	70034	56086	5084	375	36	2	0
	4	0	0	0	0	0	0	0	0			4	0	0	0	0	0	0	0	0			4	0	0	0	0	0	0	0	0			4	1906	8461	32682	83437	6903	602	38	4
	5	0	0	0	0	0	0	0	0			5	0	0	0	0	0	0	0	0			5	0	0	0	0	0	0	0	0			5	0	0	0	0	0	0	0	0
	6	0	0	0	0	0	0	0	0			6	0	0	0	0	0	0	0	0			6	0	0	0	0	0	0	0	0			6	0	0	0	0	0	0	0	0
	7	0	0	0	0	0	0	0	0			7	0	0	0	0	0	0	0	0			7	0	0	0	0	0	0	0	0			7	0	0	0	0	0	0	0	0
	8	0	0	0	0	0	0	0	0			8	0	0	0	0	0	0	0	0			8	0	0	0	0	0	0	0	0			8	0	0	0	0	0	0	0	0
high motility R=1		space									high motility R=2		space									high motility R=3		space									high motility R=4		space
		1	2	3	4	5	6	7	8				1	2	3	4	5	6	7	8				1	2	3	4	5	6	7	8				1	2	3	4	5	6	7	8
genotype	1	31439	29625	27717	26654	25794	25122	24267	24407		genotype	1	999	909	893	855	856	828	838	849		genotype	1	2	0	0	0	0	0	0	0		genotype	1	0	0	0	0	0	0	0	0
	2	0	0	0	0	0	0	0	0			2	64034	61891	59095	56723	54306	52714	50977	51040			2	341	295	265	281	275	268	261	268			2	0	0	0	0	0	1	0	0
	3	0	0	0	0	0	0	0	0			3	0	2	1	0	1	1	0	0			3	76411	75415	73571	70114	67061	65331	63729	63531			3	365	354	346	331	298	308	323	333
	4	0	0	0	0	0	0	0	0			4	0	0	0	0	0	0	0	0			4	86	97	73	85	88	79	53	83			4	82047	81033	80514	78246	75566	72853	71704	71206
	5	0	0	0	0	0	0	0	0			5	0	0	0	0	0	0	0	0			5	0	0	0	0	0	0	0	0			5	83	81	85	67	50	64	72	62
	6	0	0	0	0	0	0	0	0			6	0	0	0	0	0	0	0	0			6	0	0	0	0	0	0	0	0			6	0	0	0	0	0	0	0	0
	7	0	0	0	0	0	0	0	0			7	0	0	0	0	0	0	0	0			7	0	0	0	0	0	0	0	0			7	0	0	0	0	0	0	0	0
	8	0	0	0	0	0	0	0	0			8	0	0	0	0	0	0	0	0			8	0	0	0	0	0	0	0	0			8	0	0	0	0	0	0	0	0

## Sheet: Fig2
Panel B
Preprocessing: Run MStandardAdap.cpp
Postprocessing: Run Fig2b.py
adaptation rate source-like environ.		motility														adaptation rate sink-like environ.		motility
		1e-05	3.16e-05	0.0001	0.000316	0.001	0.00316	0.01	0.0316	0.1	0.316	1	3.16	10				1e-05	3.16e-05	0.0001	0.000316	0.001	0.00316	0.01	0.0316	0.1	0.316	1	3.16	10
resist. state R	1	9.27649e-05	0.000200191	0.000246738	0.000422224	0.00102681	0.00148435	0.00300098	0.00539906	0.00952976	0.0129811	0.0132067	0.0106218	0.00641719		resist. state R	1	4.36549e-05	7.19279e-05	0.000125925	0.000210482	0.000525844	0.000615264	0.00148912	0.0028007	0.00495751	0.0058876	0.00443699	x	x
	4	6.89675e-05	0.000136267	0.000287208	0.000493114	0.000941904	0.00205224	0.00351699	0.00505204	0.00668287	0.00532272	0.00423166	0.003405	0.00282894			4	3.33179e-05	5.98054e-05	0.000107959	0.000197999	0.000381493	0.000774167	0.00140461	0.00223306	0.00375744	0.00357412	0.00320284	x	x
	6	0.000101104	0.000127093	0.000213461	0.000477359	0.000899603	0.00209683	0.00332274	0.00553531	0.00687203	0.00613256	0.00352372	0.00245394	0.00196924			6	3.33942e-05	6.54744e-05	9.82848e-05	0.000192848	0.000372497	0.000770784	0.00125726	0.00222286	0.00363973	0.00385428	0.00282432	x	x
standard deviation source-like environ.		motility														standard deviation sink-like environ.		motility
		1e-05	3.16e-05	0.0001	0.000316	0.001	0.00316	0.01	0.0316	0.1	0.316	1	3.16	10				1e-05	3.16e-05	0.0001	0.000316	0.001	0.00316	0.01	0.0316	0.1	0.316	1	3.16	10
resist. state R	1	8.4483e-06	1.99311e-05	2.23793e-05	3.72485e-05	9.57195e-05	0.000124412	0.000281941	0.000423442	0.000878222	0.00111871	0.00101155	0.000550417	0.000238706		resist. state R	1	3.79323e-06	7.61274e-06	1.22586e-05	1.80781e-05	4.36011e-05	4.71055e-05	0.000137153	0.000238968	0.000479668	0.000608036	0.00035759	x	x
	4	5.54612e-06	1.63178e-05	2.76954e-05	4.53986e-05	7.0966e-05	0.00017861	0.000294508	0.000391417	0.000453086	0.000249229	0.000173753	0.000112067	8.86818e-05			4	3.04391e-06	5.87491e-06	1.02303e-05	1.85179e-05	3.16406e-05	7.13344e-05	0.000126682	0.000191566	0.000266371	0.000277123	0.000199059	x	x
	6	8.4e-06	1.19e-05	2.08e-05	4.8e-05	7.26e-05	0.000190648	0.000255992	0.000385539	0.000396397	0.000253626	8.91e-05	6.28e-05	5.13e-05			6	3.32914e-06	5.95422e-06	1.09695e-05	1.88018e-05	3.41056e-05	6.75135e-05	9.81746e-05	0.00019078	0.000331371	0.000263885	0.000152015	x	x
Panel C
Postprocessing: Run Fig2c.py
Panel D
Postprocessing: Run Fig2d.py

## Sheet: Fig3
Panel B
Preprocessing: Run MMotSwitchDeadlyAdap.cpp
Postprocessing: Run Fig3b.py
adaptation rate small switching s		motility 1														adaptation rate large switching s		motility 1
		1e-05	3.16e-05	0.0001	0.000316	0.001	0.00316	0.01	0.0316	0.1	0.316	1	3.16	10				1e-05	3.16e-05	0.0001	0.000316	0.001	0.00316	0.01	0.0316	0.1	0.316	1	3.16	10
motility 2	1e-05	3.2847e-05	6.79018e-05	4.53475e-05	4.79623e-05	5.48399e-05	4.30011e-05	4.07549e-05	3.59697e-05	4.17055e-05	2.93134e-05	2.69232e-05	3.31139e-05	2.69416e-05		motility 2	1e-05	9.21647e-05	0.00013892	0.000103625	0.000157677	0.000261509	0.000552449	0.00114463	0.00164136	0.00378411	0.00414276	0.00382582	0.00294004	x
	3.16e-05	6.79018e-05	5.5717e-05	6.34144e-05	9.07008e-05	9.16492e-05	4.76202e-05	5.47662e-05	6.15367e-05	6.15857e-05	5.19343e-05	7.2473e-05	6.55858e-05	6.14202e-05			3.16e-05	0.00013892	9.75383e-05	0.000113763	0.000144042	0.000286287	0.000514092	0.000798603	0.00194566	0.00306997	0.00375791	0.00355102	0.00304821	x
	0.0001	4.53475e-05	6.34144e-05	0.000107199	0.000110739	0.000107651	0.000127671	0.000118968	0.000115877	0.00013484	8.62352e-05	0.000118564	0.000123651	0.000113876			0.0001	0.000103625	0.000113763	0.000169758	0.000140859	0.000247604	0.000449473	0.000945734	0.0017828	0.004208	0.00378698	0.0035629	0.00246882	x
	0.000316	4.79623e-05	9.07008e-05	0.000110739	0.000201909	0.000247931	0.000154	0.000219406	0.000236852	0.000205065	0.000203046	0.000189826	0.000194162	0.000255842			0.000316	0.000157677	0.000144042	0.000140859	0.000230823	0.000311807	0.000533183	0.00100148	0.00155288	0.00244549	0.00406309	0.0030494	0.00236364	x
	0.001	5.48399e-05	9.16492e-05	0.000107651	0.000247931	0.000365166	0.00037008	0.000441574	0.000379936	0.00039405	0.00037104	0.000375098	0.000343765	0.000327628			0.001	0.000261509	0.000286287	0.000247604	0.000311807	0.000410934	0.000790952	0.0013295	0.00223747	0.0034159	0.00357458	0.00383375	0.00301373	x
	0.00316	4.30011e-05	4.76202e-05	0.000127671	0.000154	0.00037008	0.000892367	0.000746554	0.000732339	0.000987075	0.000595185	0.000620586	0.00064448	0.000710404			0.00316	0.000552449	0.000514092	0.000449473	0.000533183	0.000790952	0.000751387	0.00112025	0.00187609	0.00233718	0.00466573	0.00357639	0.00283792	x
	0.01	4.07549e-05	5.47662e-05	0.000118968	0.000219406	0.000441574	0.000746554	0.00121092	0.0014922	0.00130507	0.00172263	0.00163401	0.00121478	0.00148937			0.01	0.00114463	0.000798603	0.000945734	0.00100148	0.0013295	0.00112025	0.0010618	0.0016693	0.00243471	0.00440644	0.00328326	0.00313217	x
	0.0316	3.59697e-05	6.15367e-05	0.000115877	0.000236852	0.000379936	0.000732339	0.0014922	0.00257244	0.00220729	0.0029014	0.00283198	0.0021523	0.00243534			0.0316	0.00164136	0.00194566	0.0017828	0.00155288	0.00223747	0.00187609	0.0016693	0.00289087	0.00395849	0.00330884	0.00302466	0.00325029	x
	0.1	4.17055e-05	6.15857e-05	0.00013484	0.000205065	0.00039405	0.000987075	0.00130507	0.00220729	0.00456435	0.00401263	0.00388405	0.00408219	0.00383758			0.1	0.00378411	0.00306997	0.004208	0.00244549	0.0034159	0.00233718	0.00243471	0.00395849	0.00347399	0.00360006	0.00341641	0.0031444	x
	0.316	2.93134e-05	5.19343e-05	8.62352e-05	0.000203046	0.00037104	0.000595185	0.00172263	0.0029014	0.00401263	0.0038967	0.00424521	0.00411913	0.00382048			0.316	0.00414276	0.00375791	0.00378698	0.00406309	0.00357458	0.00466573	0.00440644	0.00330884	0.00360006	0.00422057	0.00290269	0.00324685	x
	1	2.69232e-05	7.2473e-05	0.000118564	0.000189826	0.000375098	0.000620586	0.00163401	0.00283198	0.00388405	0.00424521	0.00297892	0.00267657	0.00274639			1	0.00382582	0.00355102	0.0035629	0.0030494	0.00383375	0.00357639	0.00328326	0.00302466	0.00341641	0.00290269	0.00284486	0.00272031	x
	3.16	3.31139e-05	6.55858e-05	0.000123651	0.000194162	0.000343765	0.00064448	0.00121478	0.0021523	0.00408219	0.00411913	0.00267657	x	x			3.16	0.00294004	0.00304821	0.00246882	0.00236364	0.00301373	0.00283792	0.00313217	0.00325029	0.0031444	0.00324685	0.00272031	x	x
	10	2.69416e-05	6.14202e-05	0.000113876	0.000255842	0.000327628	0.000710404	0.00148937	0.00243534	0.00383758	0.00382048	0.00274639	x	x			10	x	x	x	x	x	x	x	x	x	x	x	x	x
standard deviation small switching s		motility 1														standard deviation large switching s		motility 1
		1e-05	3.16e-05	0.0001	0.000316	0.001	0.00316	0.01	0.0316	0.1	0.316	1	3.16	10				1e-05	3.16e-05	0.0001	0.000316	0.001	0.00316	0.01	0.0316	0.1	0.316	1	3.16	10
motility 2	1e-05	4.44299e-06	8.9848e-06	8.56721e-06	8.46793e-06	9.07266e-06	7.08302e-06	6.10764e-06	4.95497e-06	5.79588e-06	4.28248e-06	4.17394e-06	3.84147e-06	3.25239e-06		motility 2	1e-05	1.9373e-05	1.80421e-05	1.52763e-05	2.63586e-05	4.26689e-05	7.49895e-05	0.000143438	0.000298264	0.000350973	0.000570773	0.000444853	0.000260344	x
	3.16e-05	8.9848e-06	9.71442e-06	9.8003e-06	1.31421e-05	1.52749e-05	6.14445e-06	6.71457e-06	7.75547e-06	6.96524e-06	7.60811e-06	1.04876e-05	6.64523e-06	9.34883e-06			3.16e-05	1.80421e-05	1.24516e-05	1.90114e-05	2.13445e-05	3.23421e-05	8.62463e-05	0.000109127	0.000283364	0.000372509	0.000392151	0.000313512	0.000263305	x
	0.0001	8.56721e-06	9.8003e-06	1.33e-05	1.78924e-05	1.55317e-05	1.84162e-05	1.98059e-05	1.60415e-05	1.73929e-05	1.14898e-05	1.6819e-05	1.70247e-05	1.6754e-05			0.0001	1.52763e-05	1.90114e-05	2.00001e-05	2.26347e-05	2.96018e-05	6.7552e-05	0.000142621	0.000216978	0.000605972	0.000375748	0.000275081	0.000295527	x
	0.000316	8.46793e-06	1.31421e-05	1.78924e-05	2.68753e-05	3.33397e-05	2.27313e-05	3.34812e-05	3.07426e-05	2.67416e-05	2.19475e-05	2.51564e-05	2.6626e-05	3.47585e-05			0.000316	2.63586e-05	2.13445e-05	2.26347e-05	4.1636e-05	4.54532e-05	7.52723e-05	0.000152988	0.000194874	0.000257226	0.000491755	0.000297924	0.000223777	x
	0.001	9.07266e-06	1.52749e-05	1.55317e-05	3.33397e-05	4.92399e-05	4.60021e-05	6.01226e-05	5.38579e-05	4.23353e-05	4.38707e-05	3.51316e-05	4.74996e-05	4.43509e-05			0.001	4.26689e-05	3.23421e-05	2.96018e-05	4.54532e-05	6.29857e-05	0.000102379	0.000146661	0.000272441	0.000395656	0.000314085	0.000370443	0.00024423	x
	0.00316	7.08302e-06	6.14445e-06	1.84162e-05	2.27313e-05	4.60021e-05	0.000111131	0.000114537	0.000121923	0.000114002	9.86258e-05	7.7427e-05	9.10118e-05	9.11993e-05			0.00316	7.49895e-05	8.62463e-05	6.7552e-05	7.52723e-05	0.000102379	0.000103578	0.00014802	0.000207011	0.000289683	0.000588349	0.000280267	0.000222017	x
	0.01	6.10764e-06	6.71457e-06	1.98059e-05	3.34812e-05	6.01226e-05	0.000114537	0.000169889	0.000167497	0.000192585	0.000241154	0.000205706	0.000121412	0.00022975			0.01	0.000143438	0.000109127	0.000142621	0.000152988	0.000146661	0.00014802	0.000112633	0.000273358	0.000358879	0.000538307	0.000276653	0.000240076	x
	0.0316	4.95497e-06	7.75547e-06	1.60415e-05	3.07426e-05	5.38579e-05	0.000121923	0.000167497	0.000276965	0.000249296	0.000361006	0.000328674	0.000231827	0.000288016			0.0316	0.000298264	0.000283364	0.000216978	0.000194874	0.000272441	0.000207011	0.000273358	0.000328522	0.000408047	0.000419739	0.00030663	0.000244631	x
	0.1	5.79588e-06	6.96524e-06	1.73929e-05	2.67416e-05	4.23353e-05	0.000114002	0.000192585	0.000249296	0.000454105	0.000428139	0.00036212	0.000419914	0.000341039			0.1	0.000350973	0.000372509	0.000605972	0.000257226	0.000395656	0.000289683	0.000358879	0.000408047	0.000389997	0.000393451	0.000417118	0.000220979	x
	0.316	4.28248e-06	7.60811e-06	1.14898e-05	2.19475e-05	4.38707e-05	9.86258e-05	0.000241154	0.000361006	0.000428139	0.000363644	0.000376416	0.000381864	0.000295276			0.316	0.000570773	0.000392151	0.000375748	0.000491755	0.000314085	0.000588349	0.000538307	0.000419739	0.000393451	0.000392521	0.000290822	0.000239668	x
	1	4.17394e-06	1.04876e-05	1.6819e-05	2.51564e-05	3.51316e-05	7.7427e-05	0.000205706	0.000328674	0.00036212	0.000376416	0.000214064	0.000155658	0.00021567			1	0.000444853	0.000313512	0.000275081	0.000297924	0.000370443	0.000280267	0.000276653	0.00030663	0.000417118	0.000290822	0.000206442	0.00024467	x
	3.16	3.84147e-06	6.64523e-06	1.70247e-05	2.6626e-05	4.74996e-05	9.10118e-05	0.000121412	0.000231827	0.000419914	0.000381864	0.000155658	x	x			3.16	0.000260344	0.000263305	0.000295527	0.000223777	0.00024423	0.000222017	0.000240076	0.000244631	0.000220979	0.000239668	0.00024467	x	x
	10	3.25239e-06	9.34883e-06	1.6754e-05	3.47585e-05	4.43509e-05	9.11993e-05	0.00022975	0.000288016	0.000341039	0.000295276	0.00021567	x	x			10	x	x	x	x	x	x	x	x	x	x	x	x	x
Panel C
Preprocessing: Run MMotSwitchDeadlyAdap.cpp
Postprocessing: Run Fig3c.py
Notice, these are stochastic simulations, and your specific simulation will likely differ in values from our simulation.
low mot., low switch., slow phen.		space									mixed mot., low switch., slow phen.		space									high mot., low switch., slow phen.		space
		1	2	3	4	5	6	7	8				1	2	3	4	5	6	7	8				1	2	3	4	5	6	7	8
genotype	1	4337	11	0	0	0	0	0	0		genotype	1	38703	31	0	0	0	0	0	0		genotype	1	0	0	0	0	0	0	0	0
	2	16686	15422	22	0	0	0	0	0			2	24748	40167	29	0	0	0	0	0			2	9	14	6	9	2	1	1	1
	3	15596	23009	38022	39	0	0	0	0			3	5362	26619	49784	36	0	0	0	0			3	9100	8468	6713	4152	2580	1728	1082	894
	4	3247	4018	10800	57725	24	0	0	0			4	573	2576	19957	69248	32	1	1	0			4	56820	55362	51629	43000	25255	15290	9808	7540
	5	0	0	0	72	1	1	0	0			5	0	1	24	45	1	0	0	0			5	0	1	2	0	1	0	0	0
	6	0	0	0	0	0	0	0	0			6	0	0	0	0	0	0	0	0			6	0	0	0	0	0	0	0	0
	7	0	0	0	0	0	0	0	0			7	0	0	0	0	0	0	0	0			7	0	0	0	0	0	0	0	0
	8	0	0	0	0	0	0	0	0			8	0	0	0	0	0	0	0	0			8	0	0	0	0	0	0	0	0
low mot., low switch., fast phen.		space									mixed mot., low switch., fast phen.		space									high mot., low switch., fast phen.		space
		1	2	3	4	5	6	7	8				1	2	3	4	5	6	7	8				1	2	3	4	5	6	7	8
genotype	1	489	16	1	0	0	0	0	0		genotype	1	53	25	22	17	15	20	12	11		genotype	1	0	0	0	0	0	0	0	0
	2	5391	3571	106	5	0	0	0	0			2	78	80	54	43	36	27	23	26			2	1	0	0	0	0	0	1	0
	3	9477	9576	6772	206	6	0	0	0			3	133	116	103	79	55	50	61	37			3	110	115	97	65	63	53	38	40
	4	14781	14376	14217	11574	366	10	0	0			4	136	141	134	115	115	92	60	54			4	910	907	843	722	567	429	391	364
	5	0	0	0	51	2455	20	0	0			5	4	2	3	9	8	6	6	4			5	0	0	0	0	0	0	0	0
	6	0	0	0	0	0	0	0	0			6	0	0	0	0	0	0	0	0			6	0	0	0	0	0	0	0	0
	7	0	0	0	0	0	0	0	0			7	0	0	0	0	0	0	0	0			7	0	0	0	0	0	0	0	0
	8	0	0	0	0	0	0	0	0			8	0	0	0	0	0	0	0	0			8	0	0	0	0	0	0	0	0
low mot., high switch., slow phen.		space									mixed mot., high switch., slow phen.		space									high mot., high switch., slow phen.		space
		1	2	3	4	5	6	7	8				1	2	3	4	5	6	7	8				1	2	3	4	5	6	7	8
genotype	1	124	3	0	0	0	0	0	0		genotype	1	0	0	0	0	0	0	0	0		genotype	1	0	0	0	0	0	0	0	0
	2	7590	4654	82	2	0	0	0	0			2	0	0	0	0	0	0	0	0			2	0	0	0	1	1	0	0	0
	3	21821	19656	12887	227	5	0	0	0			3	43	58	30	24	25	13	11	9			3	117	105	86	53	37	39	25	34
	4	5415	11040	22023	34138	535	9	0	0			4	32653	31441	29559	24955	15177	10511	7927	6614			4	31473	30363	28122	24019	16627	11984	9630	8187
	5	0	0	0	0	0	0	0	0			5	0	0	0	0	0	0	0	0			5	0	0	0	0	0	0	0	0
	6	0	0	0	0	0	0	0	0			6	0	0	0	0	0	0	0	0			6	0	0	0	0	0	0	0	0
	7	0	0	0	0	0	0	0	0			7	0	0	0	0	0	0	0	0			7	0	0	0	0	0	0	0	0
	8	0	0	0	0	0	0	0	0			8	0	0	0	0	0	0	0	0			8	0	0	0	0	0	0	0	0
low mot., high switch., fast phen.		space									mixed mot., high switch., fast phen.		space									high mot., high switch., fast phen.		space
		1	2	3	4	5	6	7	8				1	2	3	4	5	6	7	8				1	2	3	4	5	6	7	8
genotype	1	113	5	0	0	0	0	0	0		genotype	1	0	0	0	0	0	0	0	0		genotype	1	0	0	0	0	0	0	0	0
	2	7635	4585	75	3	0	0	0	0			2	0	0	0	0	0	0	0	0			2	0	0	0	0	0	0	0	0
	3	21932	19417	12938	266	5	0	0	0			3	48	44	46	25	20	10	19	8			3	93	85	87	78	47	39	37	35
	4	5542	10829	22000	34621	576	8	0	0			4	32337	30682	28213	23995	15971	11232	8366	7061			4	31449	30149	27682	23480	16899	12632	10083	8785
	5	0	0	0	0	1	0	0	0			5	0	1	0	0	1	0	0	0			5	0	0	0	0	1	0	0	0
	6	0	0	0	0	0	0	0	0			6	0	0	0	0	0	0	0	0			6	0	0	0	0	0	0	0	0
	7	0	0	0	0	0	0	0	0			7	0	0	0	0	0	0	0	0			7	0	0	0	0	0	0	0	0
	8	0	0	0	0	0	0	0	0			8	0	0	0	0	0	0	0	0			8	0	0	0	0	0	0	0	0

## Sheet: Fig4
Panel B
Preprocessing: Run MDensSwitchAdap.cpp
Postprocessing: Run Fig4b.py
adaptation rate large threshold S		motility 1														adaptation rate small threshold S		motility 1
		1e-05	3.16e-05	0.0001	0.000316	0.001	0.00316	0.01	0.0316	0.1	0.316	1	3.16	10				1e-05	3.16e-05	0.0001	0.000316	0.001	0.00316	0.01	0.0316	0.1	0.316	1	3.16	10
motility 2	1e-05	2.61406e-05	6.73232e-05	0.000102459	0.000225806	0.000284627	0.000558506	0.0010189	0.00335086	0.00255846	0.00287524	0.00215203	x	x		motility 2	1e-05	4.05412e-05	3.53827e-05	2.32682e-05	4.31973e-05	3.3748e-05	6.20214e-05	3.0605e-05	3.11032e-05	3.50505e-05	1.96944e-05	4.45433e-07	x	x
	3.16e-05	3.62348e-05	5.86905e-05	0.000113195	0.000270731	0.000336891	0.000518441	0.00118503	0.00214851	0.00361026	0.00349077	0.00189894	x	x			3.16e-05	4.89271e-05	5.90828e-05	5.40814e-05	4.87272e-05	7.20452e-05	8.56867e-05	4.19875e-05	5.92131e-05	4.60034e-05	2.14927e-05	5.54859e-07	x	x
	0.0001	3.45992e-05	7.45128e-05	8.94656e-05	0.00014308	0.00034735	0.000672542	0.00102289	0.00244326	0.00294625	0.00443905	0.00221235	x	x			0.0001	0.000140631	0.000131281	0.000158475	7.52581e-05	9.094e-05	0.000173702	8.71278e-05	0.000109371	0.000102259	4.86701e-05	7.93224e-07	x	x
	0.000316	4.85469e-05	5.98351e-05	0.000103512	0.000218684	0.000426274	0.000586584	0.000827196	0.00218087	0.00359513	0.00305727	0.00251614	x	x			0.000316	0.000157991	0.000217661	0.000200504	0.000202284	0.000235793	0.000221457	0.000214681	0.000245634	0.000143516	0.000112612	2.98125e-06	x	x
	0.001	3.29297e-05	6.04109e-05	8.91854e-05	0.000251022	0.000396804	0.000637708	0.00126956	0.00199395	0.00356748	0.00316817	0.00200282	x	x			0.001	0.000605724	0.000373445	0.000320627	0.000407887	0.000357883	0.000584663	0.000421969	0.000577131	0.000501553	0.000336157	1.2898e-05	x	x
	0.00316	3.08546e-05	6.15726e-05	0.000110933	0.000201527	0.000247821	0.00079415	0.00147786	0.00177335	0.00318055	0.00244463	0.00315574	x	x			0.00316	0.000614287	0.000798151	0.000886996	0.000761746	0.00059915	0.000666515	0.000634569	0.00072175	0.000641896	0.000569541	0.000801411	x	x
	0.01	3.9902e-05	6.58422e-05	0.000144991	0.000280582	0.000348312	0.000886731	0.00111406	0.00202546	0.00346191	0.00309591	0.00236351	x	x			0.01	0.00165251	0.00122546	0.000879381	0.00124838	0.00119953	0.00110622	0.00108139	0.000963452	0.00136163	0.00108132	0.00147264	x	x
	0.0316	4.1071e-05	9.50212e-05	0.00011635	0.000231785	0.000349673	0.000896719	0.00157431	0.00189966	0.0033543	0.00301865	0.00230936	x	x			0.0316	0.00176413	0.00290768	0.00284482	0.00201853	0.00199106	0.00193721	0.00206995	0.00235831	0.00136462	0.00303851	0.00218919	x	x
	0.1	2.72261e-05	5.61507e-05	0.000111554	0.000204563	0.000343065	0.000773513	0.00136683	0.00198234	0.00537422	0.00310398	0.00251323	x	x			0.1	0.00339248	0.00248717	0.00465167	0.00312355	0.00287427	0.00279639	0.00472606	0.00292361	0.00313268	0.00318396	0.00269834	x	x
	0.316	3.75251e-05	7.28453e-05	0.000107289	0.000190395	0.000355292	0.000786434	0.00113251	0.00240618	0.0028985	0.00337751	0.0022261	x	x			0.316	0.00330482	0.00235817	0.00263717	0.00290511	0.00330274	0.00287728	0.00294732	0.00420091	0.00321843	0.00230904	0.00288516	x	x
	1	3.17281e-05	5.55949e-05	0.000146543	0.000198065	0.000627231	0.000814959	0.0014531	0.00174399	0.00269712	0.00332303	0.00188773	x	x			1	0.00348839	0.00208456	0.00276247	0.00167606	0.00228752	0.0029824	0.00237199	0.00441121	0.00238991	0.00199216	0.00273952	x	x
	3.16	2.91415e-05	5.71294e-05	0.000119132	0.00020021	0.000382101	0.000702498	0.00114727	0.00204692	0.00340418	0.00315965	0.00260202	x	x			3.16	2.8405e-05	1.80362e-05	3.38381e-05	1.98056e-05	2.85314e-05	2.19012e-05	1.16811e-05	1.35362e-05	1.91338e-05	1.73136e-05	1.11863e-05	x	x
	10	2.9094e-05	7.73324e-05	0.000104953	0.000287337	0.000581024	0.000522481	0.00106288	0.00195547	0.00359773	0.00226079	0.00172036	x	x			10	8.75914e-06	6.15394e-06	1.1098e-05	1.62591e-05	1.49253e-05	1.88838e-05	1.21885e-05	1.621e-05	1.7205e-05	1.52126e-05	1.49688e-05	x	x
standard dev. large threshold S		motility 1														standard dev. small threshold S		motility 1
		1e-05	3.16e-05	0.0001	0.000316	0.001	0.00316	0.01	0.0316	0.1	0.316	1	3.16	10				1e-05	3.16e-05	0.0001	0.000316	0.001	0.00316	0.01	0.0316	0.1	0.316	1	3.16	10
motility 2	1e-05	3.62518e-06	1.13185e-05	2.11844e-05	3.6857e-05	6.18582e-05	0.000153722	0.000171101	0.000392783	0.000386804	0.000511434	0.000476009	x	x		motility 2	1e-05	5.10491e-06	7.00501e-06	5.75122e-06	5.80449e-06	4.41642e-06	1.66013e-05	5.01612e-06	6.32302e-06	6.22107e-06	3.77348e-06	1e-08	x	x
	3.16e-05	4.8439e-06	1.32581e-05	2.34583e-05	4.44821e-05	7.20459e-05	8.11171e-05	0.000285566	0.000408688	0.000633462	0.000697346	0.000485247	x	x			3.16e-05	7.175e-06	1.02302e-05	1.03589e-05	9.84703e-06	1.53629e-05	1.71322e-05	5.68117e-06	1.05923e-05	8.08666e-06	4.72366e-06	1.01232e-07	x	x
	0.0001	6.13932e-06	1.70413e-05	1.5794e-05	3.03018e-05	6.56165e-05	9.34404e-05	0.000213142	0.000379322	0.000508765	0.000787539	0.000357327	x	x			0.0001	2.4055e-05	2.97471e-05	4.65128e-05	2.62863e-05	1.62966e-05	3.25599e-05	1.25189e-05	1.90821e-05	2.62863e-05	9.95889e-06	1.57138e-07	x	x
	0.000316	1.00134e-05	9.17351e-06	1.70746e-05	4.61748e-05	7.79432e-05	0.000119836	0.000157382	0.000414719	0.000523664	0.000649004	0.000555268	x	x			0.000316	2.54038e-05	4.07957e-05	5.22365e-05	3.88358e-05	5.06732e-05	6.2816e-05	3.98632e-05	4.23358e-05	2.0045e-05	2.12084e-05	5.21097e-07	x	x
	0.001	6.29335e-06	9.56823e-06	1.75789e-05	6.53686e-05	6.18441e-05	0.000106927	0.000229051	0.000543408	0.000670398	0.000523579	0.000423754	x	x			0.001	0.000111594	6.37088e-05	5.10351e-05	6.34499e-05	9.50018e-05	0.000116197	0.00010858	0.000105808	0.000131347	6.27048e-05	2.61047e-06	x	x
	0.00316	5.32527e-06	1.16006e-05	1.91983e-05	3.44497e-05	4.65684e-05	0.00017547	0.000365111	0.000343239	0.000497156	0.000395543	0.000624646	x	x			0.00316	0.000123208	0.000170688	0.000193618	0.000178373	0.000112	9.68934e-05	8.55422e-05	0.000120048	0.000176292	0.000120241	0.000150868	x	x
	0.01	8.52e-06	1.29075e-05	2.61457e-05	5.01765e-05	6.86268e-05	0.000137663	0.000256602	0.000376804	0.000648076	0.000510563	0.000425095	x	x			0.01	0.000317133	0.000159174	0.000153432	0.000180262	0.000200395	0.000193204	0.000205011	0.000205868	0.000340714	0.000217524	0.000326292	x	x
	0.0316	9.88017e-06	1.36118e-05	2.43505e-05	4.25224e-05	8.60928e-05	0.00012758	0.000497781	0.000375292	0.000421144	0.000598054	0.00046283	x	x			0.0316	0.000281473	0.000735244	0.000565159	0.000419965	0.000382988	0.000422906	0.000514811	0.000431583	0.000354181	0.000388533	0.000312277	x	x
	0.1	5.21947e-06	1.21809e-05	2.365e-05	3.98708e-05	7.79405e-05	0.000184814	0.000275134	0.000511785	0.00121583	0.00067263	0.000493202	x	x			0.1	0.000475437	0.0003384	0.000597824	0.000631907	0.000525591	0.000458045	0.00101451	0.000587477	0.000467039	0.000503727	0.000389435	x	x
	0.316	6.92567e-06	1.29408e-05	2.50639e-05	3.11036e-05	5.31179e-05	0.000114736	0.000220984	0.000619489	0.000411917	0.00049721	0.000518744	x	x			0.316	0.000518636	0.000379738	0.000358428	0.000607381	0.000679083	0.000482808	0.00050483	0.000559238	0.000576906	0.000508497	0.00057736	x	x
	1	6.30993e-06	7.84782e-06	2.85786e-05	3.10454e-05	0.000136709	0.000132509	0.000367128	0.000351738	0.000393845	0.000558266	0.000516474	x	x			1	0.000798649	0.000469317	0.000561783	0.000310854	0.000338531	0.000920786	0.000565732	0.000750825	0.000435087	0.000403161	0.000751982	x	x
	3.16	6.81812e-06	7.76653e-06	2.28831e-05	3.09714e-05	8.24444e-05	0.000131723	0.000162649	0.000524943	0.000469214	0.000664253	0.00051199	x	x			3.16	1.26177e-05	5.24071e-06	1.04397e-05	4.74809e-06	1.2467e-05	6.49821e-06	3.75406e-06	4.53973e-06	7.67047e-06	5.87905e-06	2.90436e-06	x	x
	10	4.9988e-06	1.75566e-05	1.78367e-05	8.16768e-05	9.43312e-05	0.000173311	0.000174009	0.000384888	0.000606645	0.000354755	0.000429556	x	x			10	2.08507e-06	1.27215e-06	2.32008e-06	4.34066e-06	2.86667e-06	4.59085e-06	2.19168e-06	3.55411e-06	5.06338e-06	3.60928e-06	4.20584e-06	x	x
Panel C
Preprocessing: Run MDensSwitchAdap.cpp
Postprocessing: Run Fig4c.py
Notice, these are stochastic simulations, and your specific simulation will likely differ in values from our simulation.
high threshold, slow-fast		space									high threshold, slow-fast		space
		1	2	3	4	5	6	7	8				1	2	3	4	5	6	7	8
genotype	1	90027	89	0	0	0	0	0	0		genotype	1	45671	39703	34379	30308	26670	24431	23408	22497
	2	32	1	0	0	0	0	0	0			2	0	1	0	0	0	0	0	0
	3	0	0	0	0	0	0	0	0			3	0	0	0	0	0	0	0	0
	4	0	0	0	0	0	0	0	0			4	0	0	0	0	0	0	0	0
	5	0	0	0	0	0	0	0	0			5	0	0	0	0	0	0	0	0
	6	0	0	0	0	0	0	0	0			6	0	0	0	0	0	0	0	0
	7	0	0	0	0	0	0	0	0			7	0	0	0	0	0	0	0	0
	8	0	0	0	0	0	0	0	0			8	0	0	0	0	0	0	0	0
low threshold, slow-fast		space									low threshold, slow-fast		space
		1	2	3	4	5	6	7	8				1	2	3	4	5	6	7	8
genotype	1	31402	31400	31398	31401	6	0	0	0		genotype	1	89921	4	4	3	0	2	0	1
	2	0	0	1	0	0	0	0	0			2	32	1	0	0	0	0	0	0
	3	0	0	0	0	0	0	0	0			3	0	0	0	0	0	0	0	0
	4	0	0	0	0	0	0	0	0			4	0	0	0	0	0	0	0	0
	5	0	0	0	0	0	0	0	0			5	0	0	0	0	0	0	0	0
	6	0	0	0	0	0	0	0	0			6	0	0	0	0	0	0	0	0
	7	0	0	0	0	0	0	0	0			7	0	0	0	0	0	0	0	0
	8	0	0	0	0	0	0	0	0			8	0	0	0	0	0	0	0	0

## Sheet: Fig5
Panel B
Postprocessing: Run Fig5b.py
Panel C
Postprocessing: Run Fig5c.py

## Sheet: SuppFig1
Panel C
Preprocessing: Run MStandardAdap.cpp
Postprocessing: Run Fig1SI.py
adaptation rate source-like environ.		motility														adaptation rate sink-like environ.		motility
		1e-05	3.16e-05	0.0001	0.000316	0.001	0.00316	0.01	0.0316	0.1	0.316	1	3.16	10				1e-05	3.16e-05	0.0001	0.000316	0.001	0.00316	0.01	0.0316	0.1	0.316	1	3.16	10
resist. state R	1	8.82574e-05	0.00019431	0.000225614	0.000371221	0.000970713	0.00144673	0.00274396	0.00439337	0.00668594	0.00561846	0.00472374	0.00387882	0.00314387		resist. state R	1	3.67073e-05	6.13264e-05	0.000103493	0.000168048	0.000387206	0.000522604	0.00126878	0.00183895	0.00313627	0.00239826	0.00157872	x	x
	4	6.94493e-05	0.000151677	0.000260217	0.000486271	0.000889032	0.00210948	0.00354123	0.00490141	0.00651048	0.00555793	0.00336735	0.00252289	0.00209139			4	3.41231e-05	6.26812e-05	0.000103047	0.000202447	0.000317697	0.000791895	0.00136462	0.00212966	0.00353701	0.0039259	0.00263505	x	x
	6	9.26734e-05	0.000135931	0.000217773	0.000501009	0.000869189	0.00215988	0.00333487	0.00524453	0.00641155	0.00564269	0.00280473	0.00180043	0.00197126			6	2.87005e-05	6.68878e-05	9.7573e-05	0.00020428	0.00038253	0.000681773	0.00122173	0.0022158	0.00333309	0.00393687	0.00334104	x	x
standard dev. source-like environ.		motility														standard dev. sink-like environ.		motility
		1e-05	3.16e-05	0.0001	0.000316	0.001	0.00316	0.01	0.0316	0.1	0.316	1	3.16	10				1e-05	3.16e-05	0.0001	0.000316	0.001	0.00316	0.01	0.0316	0.1	0.316	1	3.16	10
resist. state R	1	7.97161e-06	1.88611e-05	2.01046e-05	3.15601e-05	8.71672e-05	0.000117585	0.000241092	0.000322912	0.000532564	0.000319221	0.00030929	0.000165439	0.000136817		resist. state R	1	3.47238e-06	6.01789e-06	9.8659e-06	1.73286e-05	3.67255e-05	4.06692e-05	0.000119886	0.000186987	0.00030324	0.000187148	0.000135127	x	x
	4	5.44668e-06	1.50333e-05	2.33121e-05	3.99235e-05	6.96268e-05	0.000166882	0.000312159	0.000364746	0.000437071	0.000234079	0.000153351	8.06595e-05	0.000136935			4	3.20615e-06	5.65481e-06	9.31348e-06	2.26568e-05	2.94748e-05	7.7196e-05	0.000121996	0.000162955	0.000240204	0.000210684	0.000150185	x	x
	6	7.98241e-06	1.33592e-05	2.10102e-05	4.88611e-05	6.56342e-05	0.000192916	0.000258416	0.00035356	0.00040641	0.000225577	9.5617e-05	0.00013466	0.000135285			6	2.6345e-06	6.17505e-06	1.00484e-05	2.14584e-05	3.1802e-05	6.44009e-05	9.89689e-05	0.000170693	0.000234427	0.000286335	0.000151632	x	x

## Sheet: SuppFig2
Single panel
Preprocessing: Run MResCostAdap.cpp, once with DeathRate=1E-1 (source-like environment) and once with DeathRate=3E-1 (sink-like environment)
Postprocessing: Run Fig2SI.py
adaptation rate source-like env.		motility 1														adaptation rate sink-like env.		motility 1
		1e-05	3.16e-05	0.0001	0.000316	0.001	0.00316	0.01	0.0316	0.1	0.316	1	3.16	10				1e-05	3.16e-05	0.0001	0.000316	0.001	0.00316	0.01	0.0316	0.1	0.316	1	3.16	10
resist. cost	3.16e-05	8.19229e-05	0.000174595	0.000322377	0.000444462	0.000924656	0.00151456	0.00368606	0.00598467	0.00687941	0.00596794	0.00660913	0.00571843	0.00552563		resist. cost	3.16e-05	4.07074e-05	5.98262e-05	0.000112321	0.000197632	0.000407602	0.000912523	0.00132876	0.00212721	0.00276214	0.00244425	0.00270168	x	x
	0.0001	8.19115e-05	0.000136037	0.000265951	0.00054911	0.00093617	0.00159767	0.00353058	0.00476341	0.00811828	0.00569447	0.00630099	0.00642738	0.00603818			0.0001	3.43306e-05	5.07108e-05	0.000110003	0.000239536	0.000396567	0.000706774	0.00130634	0.00211046	0.00239519	0.00286425	0.00338221	x	x
	0.000316	5.96564e-05	0.000132884	0.000330454	0.000466923	0.00076019	0.0018004	0.00315259	0.00461524	0.00664203	0.00628269	0.00480967	0.00519729	0.00484302			0.000316	3.90657e-05	6.17656e-05	9.79895e-05	0.000206988	0.000327196	0.000742309	0.00158665	0.00196435	0.00288529	0.00335082	0.00284729	x	x
	0.001	7.37929e-05	0.000144575	0.000307298	0.000500057	0.000737056	0.0014291	0.00354588	0.00533143	0.00625526	0.00644507	0.0060256	0.00578845	0.00493652			0.001	3.86882e-05	8.32612e-05	0.000108521	0.000163729	0.000413921	0.000581729	0.00133929	0.00179441	0.00287534	0.00310436	0.00267561	x	x
	0.00316	7.28208e-05	0.000140719	0.000275098	0.000477342	0.00074462	0.00144598	0.00414722	0.00455433	0.00731913	0.00597429	0.0060642	0.00560866	0.00592228			0.00316	3.16707e-05	4.5329e-05	9.00306e-05	0.00015542	0.000321425	0.000875491	0.0010872	0.0018461	0.00327551	0.0024438	0.00172155	x	x
	0.01	4.39118e-05	0.000119131	0.000250917	0.000493323	0.000903599	0.00154243	0.00344253	0.00433019	0.0071742	0.00671578	0.00566172	0.006531	0.0050095			0.01	1.41623e-05	3.56582e-05	9.39217e-05	0.000159557	0.000337114	0.000648764	0.00105473	0.00265125	0.00277742	0.00199776	0.00230841	x	x
	0.0316	2.8441e-05	6.72089e-05	0.000177013	0.00033958	0.0007571	0.00214783	0.00363293	0.00483405	0.00679559	0.00607914	0.00448384	0.00530368	0.00498494			0.0316	4.20211e-06	1.43919e-05	4.66891e-05	0.00011216	0.000275934	0.000527146	0.00129997	0.00210192	0.00280017	0.00245633	0.00224575	x	x
	0.1	7.71176e-06	2.25346e-05	0.000101719	0.000268147	0.000546917	0.00114155	0.00268573	0.00452735	0.00706999	0.00621727	0.00526515	0.00525699	0.00535427			0.1	2.40338e-06	5.92682e-06	1.50209e-05	5.94841e-05	0.000169519	0.000430563	0.000891591	0.00146775	0.00290106	0.0028583	0.00209945	x	x
	0.316	2.97644e-06	1.21787e-05	4.73374e-05	0.000107929	0.000344244	0.000821086	0.00174345	0.00300022	0.0076269	0.00627363	0.00396034	0.00382006	0.00400215			0.316	2.55867e-06	2.25714e-06	7.46668e-06	1.95526e-05	6.33843e-05	0.000211181	0.000592993	0.00123958	0.00211834	0.00240894	0.00135691	x	x
standard dev. source-like env.		motility 1														standard dev. sink-like env.		motility 1
		1e-05	3.16e-05	0.0001	0.000316	0.001	0.00316	0.01	0.0316	0.1	0.316	1	3.16	10				1e-05	3.16e-05	0.0001	0.000316	0.001	0.00316	0.01	0.0316	0.1	0.316	1	3.16	10
resist. cost	3.16e-05	9.07219e-06	2.47839e-05	3.315e-05	4.49037e-05	0.00011771	0.000193259	0.000584288	0.000531566	0.000613001	0.000496147	0.000421106	0.000487496	0.00041414		resist. cost	3.16e-05	5.40458e-06	9.10855e-06	1.71756e-05	2.6221e-05	4.61035e-05	9.7699e-05	0.000186802	0.0002331	0.000368638	0.000305906	0.000302991	x	x
	0.0001	8.35377e-06	1.4106e-05	2.77143e-05	6.71815e-05	0.000114283	0.000207786	0.000407149	0.000457826	0.000729037	0.000510579	0.000597071	0.000366748	0.000472418			0.0001	4.6385e-06	6.99113e-06	1.84839e-05	2.73569e-05	5.02755e-05	8.5449e-05	0.000177654	0.000268786	0.000268284	0.000379486	0.000368437	x	x
	0.000316	1.29236e-05	1.6997e-05	3.47244e-05	5.8122e-05	9.03442e-05	0.000229145	0.000335903	0.000427672	0.00080725	0.000515415	0.000420844	0.000487623	0.000313245			0.000316	5.68593e-06	8.6104e-06	1.35316e-05	2.96265e-05	5.22952e-05	8.35309e-05	0.000200449	0.000252161	0.000303958	0.000382555	0.000431952	x	x
	0.001	1.10166e-05	1.73534e-05	4.06017e-05	6.96663e-05	7.91425e-05	0.000179814	0.000484765	0.000522094	0.000961767	0.000546093	0.00050593	0.000380704	0.000434146			0.001	5.41556e-06	1.08573e-05	1.56581e-05	2.96723e-05	6.45239e-05	8.70903e-05	0.000202273	0.000263266	0.000355443	0.000677647	0.000309155	x	x
	0.00316	9.99173e-06	1.41666e-05	3.56424e-05	6.55936e-05	9.70706e-05	0.000158141	0.00053025	0.000400947	0.00077294	0.000469095	0.000543818	0.000367937	0.000554405			0.00316	4.00735e-06	6.17476e-06	1.52022e-05	2.00723e-05	4.13193e-05	0.000164678	0.00014461	0.000282426	0.000400783	0.000244939	0.000231285	x	x
	0.01	5.91932e-06	1.53368e-05	2.95939e-05	7.27107e-05	0.000115491	0.000181883	0.000323627	0.000379882	0.000631249	0.000690793	0.000453818	0.00031998	0.000396851			0.01	2.07406e-06	5.17007e-06	1.32262e-05	2.10769e-05	5.11389e-05	7.68908e-05	0.000130805	0.000397592	0.000263321	0.000285413	0.000336639	x	x
	0.0316	3.66838e-06	9.05924e-06	2.39693e-05	3.60106e-05	8.3937e-05	0.000275366	0.000387666	0.000470604	0.000500238	0.000537463	0.000547379	0.000474385	0.000457029			0.0316	5.07874e-07	1.69237e-06	5.16575e-06	1.49839e-05	4.40753e-05	6.10146e-05	0.000171309	0.000274666	0.000296521	0.000268275	0.000336352	x	x
	0.1	1.31562e-06	3.3609e-06	1.35768e-05	3.55594e-05	7.40747e-05	0.000126106	0.000258551	0.000497468	0.00063936	0.000615462	0.00039124	0.000346844	0.000330882			0.1	3.03687e-07	6.88222e-07	2.15135e-06	8.20914e-06	2.27839e-05	6.38421e-05	0.000112039	0.000200552	0.000301683	0.000382302	0.000306629	x	x
	0.316	4.18427e-07	1.94639e-06	5.70515e-06	1.31935e-05	3.79745e-05	0.000130289	0.000226993	0.000288263	0.000670452	0.000670681	0.000351469	0.000323056	0.000204469			0.316	4.53476e-07	3.1834e-07	1.40288e-06	2.90976e-06	9.11732e-06	2.84e-05	7.63771e-05	0.000148984	0.000253252	0.000293565	0.000145958	x	x

## Sheet: SuppFig3
Single panel
Preprocessing: Run MMutAdap.cpp
Postprocessing: Run Fig3SI.py
adaptation rate source-like env.		motility 1														adaptation rate sink-like env.		motility 1
		1e-05	3.16e-05	0.0001	0.000316	0.001	0.00316	0.01	0.0316	0.1	0.316	1	3.16	10				1e-05	3.16e-05	0.0001	0.000316	0.001	0.00316	0.01	0.0316	0.1	0.316	1	3.16	10
forward mutation rate	1e-07	7.59808e-05	0.000143197	0.000216328	0.00058239	0.000846606	0.0016846	0.00318884	0.00553483	0.00723024	0.0063382	0.00421181	0.00316318	0.0031625		forward mutation rate	1e-07	3.53803e-05	6.30133e-05	0.000115694	0.000173443	0.000466602	0.000634808	0.00143802	0.00299451	0.00318747	0.00288652	0.00238197	x	x
	3.16e-07	0.000211599	0.000376569	0.000754163	0.00113936	0.00239135	0.00386515	0.00632086	0.0106263	0.0123599	0.00871839	0.00587453	0.00468019	0.00397514			3.16e-07	8.5543e-05	0.000158858	0.00035329	0.000569862	0.00141371	0.00221658	0.00341196	0.00596765	0.00817575	0.00749627	0.00536991	x	x
	1e-06	0.000484222	0.00101647	0.00186247	0.00359433	0.00490871	0.00924341	0.0171721	0.02098	0.0205572	0.0126184	0.00800824	0.006359	0.00555364			1e-06	0.000313155	0.000467544	0.000908053	0.00196001	0.0032078	0.00602413	0.00902078	0.0134322	0.0152627	0.0113224	0.00806654	x	x
	3.16e-06	0.00111368	0.00195788	0.00370179	0.00640723	0.0123867	0.0191585	0.0252411	0.0321224	0.029512	0.0179425	0.0122507	0.0088975	0.00769303			3.16e-06	0.000795937	0.00130239	0.00204144	0.00429021	0.00640992	0.0126783	0.0177746	0.0248021	0.0245197	0.0158108	0.0114738	x	x
	1e-05	0.00224709	0.00410483	0.00707816	0.0121389	0.0208388	0.0306061	0.0401234	0.0445317	0.0429122	0.0244113	0.0164161	0.0121286	0.011971			1e-05	0.00145419	0.00320137	0.00462555	0.00923864	0.0131031	0.0191577	0.0312601	0.0397275	0.0319036	0.0224072	0.0157844	x	x
	3.16e-05	0.00422435	0.00731091	0.0127442	0.0206158	0.0335745	0.0439819	0.0558705	0.0592321	0.052048	0.0328614	0.0229169	0.0187444	0.0178005			3.16e-05	0.00317087	0.00484892	0.00925797	0.0151863	0.022137	0.0339768	0.0449668	0.0494583	0.0479443	0.0318501	0.0227636	x	x
	0.0001	0.00612032	0.0134348	0.0197436	0.0326457	0.0442841	0.058105	0.0721456	0.0761809	0.0694658	0.0488481	0.0310197	0.0285885	0.0337938			0.0001	0.00580781	0.0100738	0.0134001	0.0267881	0.0376206	0.0470392	0.0533858	0.0630578	0.0581315	0.0424776	0.0296245	0.0373708	x
	0.000316	0.012422	0.0209775	0.0376726	0.0478052	0.0601701	0.074777	0.0907033	0.0939088	0.0865753	0.0699143	0.0529719	0.0517793	0.0643347			0.000316	0.00880915	0.0183954	0.0273386	0.0427246	0.0472767	0.0631161	0.0680423	0.0770658	0.0764189	0.0615134	0.0482651	0.054503	0.0527774
	0.001	0.0233214	0.0348257	0.0494059	0.0649801	0.0804497	0.0919726	0.105173	0.115165	0.115106	0.0978163	0.0876852	0.103748	0.101235			0.001	0.0174538	0.0271967	0.0384654	0.0528526	0.062011	0.0746156	0.0874192	0.0968415	0.103348	0.0877881	0.0820059	0.0922996	0.0876025
standard dev. source-like env.		motility 1														standard dev. sink-like env.		motility 1
		1e-05	3.16e-05	0.0001	0.000316	0.001	0.00316	0.01	0.0316	0.1	0.316	1	3.16	10				1e-05	3.16e-05	0.0001	0.000316	0.001	0.00316	0.01	0.0316	0.1	0.316	1	3.16	10
forward mutation rate	1e-07	9.48739e-06	1.63299e-05	2.63759e-05	6.65057e-05	0.000114521	0.000166656	0.000375474	0.000506845	0.000658095	0.000315779	0.000189827	0.000151951	9.29141e-05		forward mutation rate	1e-07	4.83798e-06	8.8672e-06	1.18738e-05	2.08264e-05	5.82334e-05	7.94763e-05	0.000192914	0.000342014	0.000355124	0.000292796	0.000211078	x	x
	3.16e-07	2.15681e-05	4.77107e-05	8.37454e-05	0.000133541	0.000239235	0.000463398	0.000631728	0.00081311	0.000814542	0.000427834	0.000230377	0.000138356	0.000161445			3.16e-07	1.19656e-05	2.85272e-05	4.13758e-05	7.85739e-05	0.000192412	0.000261249	0.000379593	0.00057165	0.000623113	0.000354213	0.000237321	x	x
	1e-06	5.31975e-05	8.37755e-05	0.000185043	0.000343974	0.000406244	0.000704587	0.00124804	0.00140698	0.00121983	0.000443711	0.000273951	0.000245782	0.000236128			1e-06	3.65979e-05	6.91557e-05	0.000130792	0.000234193	0.000409793	0.000659536	0.000847539	0.0011308	0.000992105	0.000439302	0.000306382	x	x
	3.16e-06	9.93e-05	0.000142049	0.000385812	0.000497307	0.000908161	0.00155028	0.00174443	0.00159244	0.00108579	0.000649765	0.000497248	0.000359918	0.000320919			3.16e-06	8.4907e-05	0.000124384	0.000194697	0.000472991	0.00067414	0.000925134	0.0015873	0.00158005	0.00113067	0.000692403	0.00039992	x	x
	1e-05	0.000199741	0.000276166	0.000521538	0.000909373	0.00120438	0.00161269	0.00189198	0.00159793	0.00135363	0.000918885	0.000720779	0.000537168	0.000413519			1e-05	0.000133185	0.000273138	0.00047377	0.000741324	0.0010648	0.00131741	0.00175814	0.00197946	0.00118576	0.000706489	0.000635456	x	x
	3.16e-05	0.000315348	0.000500022	0.00107043	0.00128102	0.00182129	0.00174473	0.0019574	0.0016177	0.00162741	0.00109381	0.0009562	0.000931448	0.000763676			3.16e-05	0.000267817	0.00037183	0.000849723	0.00108809	0.00126717	0.00162824	0.00150126	0.00152193	0.00137053	0.00109587	0.000933346	x	x
	0.0001	0.000450893	0.000770687	0.00117986	0.00200272	0.0020132	0.00169475	0.00235977	0.0022089	0.00234258	0.00138255	0.00112212	0.00112732	0.00197621			0.0001	0.000557298	0.000648783	0.00102295	0.00139568	0.00174966	0.00201444	0.0013207	0.00205399	0.00190627	0.00151187	0.00127661	0.00169138	x
	0.000316	0.000838459	0.00165101	0.00200571	0.00187044	0.00152548	0.00207629	0.00216876	0.00258891	0.00276858	0.0029766	0.00200862	0.00247554	0.00293762			0.000316	0.000647737	0.00134959	0.00207066	0.00159377	0.00176449	0.00205038	0.00165986	0.00208056	0.00296345	0.00256425	0.00219682	0.00497729	1.12324e-07
	0.001	0.00157169	0.00199777	0.00212816	0.00204583	0.00262671	0.00237397	0.0037503	0.00388778	0.0043222	0.0042984	0.00362963	0.00398862	0.00492403			0.001	0.00142973	0.00170754	0.00212315	0.00191606	0.00150015	0.00189509	0.00209156	0.00296382	0.00376332	0.0038717	0.00426283	0.00531087	1.56783e-07

## Sheet: SuppFig4
Single panel
Preprocessing: Run MCompBelowStairAdap.cpp
Postprocessing: Run Fig4SI.py
adaptation rate source-like env.		motility 1														adaptation rate sink-like env.		motility 1
		1e-05	3.16e-05	0.0001	0.000316	0.001	0.00316	0.01	0.0316	0.1	0.316	1	3.16	10				1e-05	3.16e-05	0.0001	0.000316	0.001	0.00316	0.01	0.0316	0.1	0.316	1	3.16	10
compet. of non-growing cells	0	9.28589e-05	0.000147464	0.000213266	0.000443994	0.00113034	0.00226217	0.00320953	0.0059392	0.00789764	0.0102996	0.0104246	0.00890192	0.00837225		compet. of non-growing cells	0	4.43774e-05	4.95727e-05	0.000127208	0.000190224	0.000412514	0.000832836	0.0013626	0.00260264	0.00418483	0.004694	0.00486863	x	x
	0.1	6.83709e-05	0.000156345	0.000269103	0.000475276	0.000882018	0.00145672	0.00299015	0.00541505	0.00903966	0.011778	0.00936516	0.00766046	0.00747631			0.1	3.26162e-05	6.49214e-05	9.27614e-05	0.000267382	0.000391299	0.000634562	0.00158121	0.00235476	0.0036441	0.00523035	0.00425017	x	x
	0.2	0.000106354	0.000166358	0.000303663	0.0004056	0.000966703	0.00185158	0.00294876	0.00573823	0.00703153	0.00947229	0.00805476	0.00660983	0.00673632			0.2	3.7002e-05	6.09986e-05	9.58749e-05	0.000171948	0.000493183	0.000868018	0.00164133	0.00360649	0.00475578	0.00591166	0.00475756	x	x
	0.3	0.000100056	0.000141642	0.000251911	0.000430613	0.0010527	0.00200505	0.00277746	0.00533827	0.00760073	0.00861245	0.00777486	0.00620977	0.00601742			0.3	2.75964e-05	6.65811e-05	0.000111308	0.000186344	0.000415672	0.000656943	0.00115824	0.00259626	0.00473184	0.00464854	0.00399346	x	x
	0.4	8.96716e-05	0.00018045	0.000262946	0.000563811	0.00101368	0.00168833	0.00317115	0.00577571	0.00716264	0.00947703	0.00727586	0.00576909	0.0057741			0.4	3.87666e-05	6.45947e-05	8.65625e-05	0.000196447	0.000379644	0.000918898	0.00121252	0.00216964	0.00416597	0.00481171	0.00320966	x	x
	0.5	8.70564e-05	0.00014981	0.0002522	0.000549244	0.00100476	0.00157686	0.00281153	0.00531446	0.00757938	0.00897289	0.00641023	0.00566204	0.00527033			0.5	3.47223e-05	6.0058e-05	0.000109967	0.000233274	0.000448636	0.000722463	0.00124427	0.00261929	0.00356881	0.00490235	0.00388633	x	x
	0.6	8.85368e-05	0.000150326	0.000273254	0.000521148	0.000947915	0.00167999	0.00357334	0.00516338	0.00734661	0.00787006	0.00565829	0.00463261	0.00486713			0.6	3.96679e-05	5.57949e-05	0.000108876	0.000199748	0.000341782	0.000552595	0.00146378	0.00287067	0.00412341	0.00485006	0.00298918	x	x
	0.7	7.78369e-05	0.000148456	0.000236105	0.00048353	0.000801452	0.00157466	0.00333213	0.00532411	0.0067947	0.00817084	0.00535018	0.00456522	0.00394029			0.7	3.91657e-05	6.41542e-05	0.000135819	0.00019296	0.000366231	0.00078971	0.00147493	0.00263802	0.00436861	0.00480379	0.00341489	x	x
	0.8	8.22851e-05	0.000115774	0.000259936	0.000525048	0.000830914	0.00198612	0.00413356	0.0057841	0.00725181	0.00643404	0.00479721	0.00404643	0.00366381			0.8	4.54567e-05	6.00221e-05	0.000103453	0.000220841	0.000412087	0.000916506	0.00190496	0.00234682	0.00431704	0.00385452	0.00311107	x	x
	0.9	7.15825e-05	0.000144636	0.000249934	0.000519289	0.000692637	0.0019981	0.00289721	0.00623962	0.00570238	0.00670952	0.00395235	0.00334035	0.00281443			0.9	2.91681e-05	5.67e-05	0.000120942	0.000202379	0.000451897	0.00066116	0.00113698	0.00241119	0.00321673	0.00375898	0.00324144	x	x
	1	7.43057e-05	0.000141056	0.000250971	0.000530838	0.000971924	0.0017146	0.00352478	0.0047811	0.00712873	0.00568127	0.00363505	0.00271372	0.00229689			1	3.47093e-05	5.76095e-05	0.000101491	0.000181309	0.000430501	0.000767308	0.00158321	0.00206553	0.0034445	0.00354004	0.00258554	x	x
standard dev. source-like env.		motility 1														standard dev. sink-like env.		motility 1
		1e-05	3.16e-05	0.0001	0.000316	0.001	0.00316	0.01	0.0316	0.1	0.316	1	3.16	10				1e-05	3.16e-05	0.0001	0.000316	0.001	0.00316	0.01	0.0316	0.1	0.316	1	3.16	10
compet. of non-growing cells	0	1.12305e-05	2.01215e-05	2.46292e-05	6.15191e-05	0.000121083	0.000252152	0.000364848	0.000656193	0.000764083	0.000715624	0.000542832	0.000314043	0.000322778		compet. of non-growing cells	0	6.5449e-06	7.45594e-06	1.78731e-05	2.30604e-05	4.35328e-05	9.73773e-05	0.000170808	0.000292495	0.000497221	0.000560335	0.000384278	x	x
	0.1	7.71146e-06	1.85802e-05	2.49922e-05	8.46498e-05	0.000108354	0.000176415	0.000370986	0.00055835	0.000584087	0.000814348	0.000623821	0.00027484	0.00031079			0.1	3.9166e-06	8.99027e-06	1.08217e-05	2.84841e-05	5.05899e-05	8.1879e-05	0.000232048	0.000283626	0.0004716	0.000380217	0.000402978	x	x
	0.2	1.04301e-05	1.99316e-05	3.97578e-05	4.74882e-05	0.00013779	0.00022506	0.000378315	0.000595354	0.000890129	0.000672032	0.000520829	0.000289997	0.000282433			0.2	4.36736e-06	7.34682e-06	1.1126e-05	2.27868e-05	5.69734e-05	9.65043e-05	0.000200136	0.000396778	0.000508629	0.000471173	0.000352238	x	x
	0.3	1.26803e-05	1.71951e-05	3.26254e-05	5.81164e-05	0.000116795	0.000249184	0.000272427	0.000609954	0.00066273	0.000688587	0.000357865	0.000280951	0.000210615			0.3	3.80298e-06	8.09903e-06	1.69115e-05	2.679e-05	4.08983e-05	0.000102435	0.000130373	0.000304176	0.00048114	0.000458382	0.000306679	x	x
	0.4	1.20293e-05	2.24842e-05	2.71557e-05	8.15992e-05	0.000123736	0.000202731	0.000352309	0.000616147	0.000629925	0.000635245	0.00033742	0.000264106	0.000231752			0.4	5.65901e-06	8.90905e-06	1.25545e-05	2.47217e-05	5.3713e-05	0.00010457	0.000156917	0.000246642	0.000538338	0.000331731	0.00032359	x	x
	0.5	1.19587e-05	2.64957e-05	2.5537e-05	7.98219e-05	0.000137003	0.000176559	0.000316728	0.000625423	0.000740127	0.000586945	0.000304516	0.00021891	0.000250775			0.5	4.46083e-06	7.00585e-06	1.33598e-05	2.61092e-05	5.31895e-05	0.000112237	0.000126945	0.000258349	0.00043594	0.000414016	0.000353852	x	x
	0.6	9.88575e-06	2.14841e-05	3.84992e-05	7.83556e-05	0.000126132	0.000199039	0.000388125	0.000441878	0.000648766	0.000491578	0.000273597	0.000163617	0.000160638			0.6	5.30419e-06	7.245e-06	1.4732e-05	2.60475e-05	3.19411e-05	7.08874e-05	0.000167819	0.000420074	0.000389884	0.00053463	0.000231735	x	x
	0.7	9.71698e-06	1.76219e-05	2.80571e-05	5.49178e-05	8.61701e-05	0.000179921	0.000360759	0.000503782	0.000687762	0.000443013	0.000243773	0.000183707	0.000135011			0.7	5.70316e-06	7.07822e-06	1.5739e-05	2.22644e-05	4.05662e-05	0.000112696	0.000197545	0.000352507	0.000436281	0.000475691	0.000238545	x	x
	0.8	9.03346e-06	1.81289e-05	3.46009e-05	7.14658e-05	9.79184e-05	0.000187132	0.000491623	0.000579068	0.000693946	0.000378913	0.000240389	0.000196203	0.000143267			0.8	6.36818e-06	8.71293e-06	1.28212e-05	3.23348e-05	4.99657e-05	0.000137057	0.000251643	0.000296312	0.000448711	0.000353672	0.000273579	x	x
	0.9	9.59014e-06	1.85036e-05	3.20582e-05	6.16379e-05	8.26208e-05	0.000254352	0.000306519	0.000691014	0.000462114	0.000368058	0.000181559	0.000114408	0.000112972			0.9	3.01606e-06	7.04303e-06	1.86657e-05	2.86773e-05	5.46873e-05	8.75405e-05	0.000121695	0.000275367	0.000373668	0.000283026	0.000232761	x	x
	1	9.64958e-06	1.78078e-05	2.93442e-05	6.70693e-05	0.000117087	0.000203461	0.000341176	0.000419913	0.000785158	0.00032422	0.000188	9.8892e-05	0.000103249			1	4.78717e-06	1.02069e-05	1.27464e-05	2.20541e-05	5.90941e-05	0.000112227	0.000182775	0.000202424	0.000428714	0.000294635	0.000187148	x	x

[truncated: 6 more sheets: SuppFig5, SuppFig6, SuppFig7, SuppFig8, SuppFig9, ReproductionInstructions]
